# Supplementary material for: Exploration of Potent Antiviral Phytomedicines from Lauraceae Family Plants against SARS-CoV-2 Main Protease
Source: Viruses. 2022 Dec 14;14(12):2783. doi: 10.3390/v14122783 (PMC9785681; doi:10.3390/v14122783)
Supplement: Supplementary file 1 [file viruses-14-02783-s001.zip]

Archive with 1 entries (1 files):
- viruses-2036119-supplementary.pdf
